# Supplementary material for: Utility of 1,2‐o‐dilauryl‐rac‐glycero glutaric acid‐(6′‐methylresorufin)‐ester‐lipase for monitoring dogs with chronic pancreatitis
Source: J Vet Intern Med. 2023 Feb 13;37(2):437–45. doi: 10.1111/jvim.16638 (PMC10061187; doi:10.1111/jvim.16638)
Supplement: Supplementary file 1 — Data S1. Supporting Information. [file JVIM-37-437-s003.xlsx]

## Sheet: chronic pancreatitis
File Number	57559	118361	59205	40248	93048	58027	58876	40460	42353	43148	64700	101920	59009	152720	149859	58257	105485	45230	135386	137867	89686	41659	158483	138924
concurrent disease	CKD stage 1	portal lymphocytic hepatitis	CKD stage 2	HAC DM				hyper TG	CKD stage 2 DM	hypothyroid		lymphoma prednisone		DM	CKD stage 2	CKD stage 2	HAC		DM	CKD stage 2	CKD stage 2	DM	M7M prednisone
historical clinical signs duration (days)	270	72	30	30	120	180	45	270	150	90	120	21	60	45	21	30	60	45	120	135	21	30	50	21	55	21	270
Number of visit (1)	1	1	1	1	1	1	1	1	1	1	1	1	1	1	1	1	1	1	1	1	1	1	1	1
Reason of visit (1)	0	1	1	1	1	0	1	0	1	0	0	1	0	1	0	0	1	1	0	0	0	1	1	0
Attitude(1)	0	0	2	0	1	0	0	0	0	1	0	1	0	0	0	0	1	1	2	0	0	0	0	0
Appetite(1)	0	2	1	1	3	0	3	0	3	0	0	0	0	1	1	1	0	0	2	1	1	3	3	2
Abdominal Pain(1)	0	0	1	0	1	0	0	0	1	1	0	1	0	0	0	0	0	1	0	0	0	1	1	0
Vomiting(1)	0	0	1	1	2	0	1	0	0	3	1	0	0	0	0	1	2	1	1	1	0	1	0	0
Weight loss(1)	1	1	1	0	0	0	0	0	0	0	0	0	0	0	0	1	0	0	0	1	1	0	1	1
Fecal frequency(1)	0	0	0	0	0	0	0	0	0	0	0	0	0	0	0	0	0	0	0	0	0	2	2	0
Fecal consistency(1)	0	1	3	0	0	1	2	0	1	0	0	3	0	0	0	1	1	0	0	0	0	2	3	0
Lipase(1)	608.6	327.1	120.2	1754.4	5373.8	567.6	1424.8	383.9	1800.9	292.9	421.9	7133.4	479.6	413.4	255.2	577.7	573.9	397.9	2987.7	347.7	562.9	209.7	238.5	194.3
CPanAI Score(1)	1	4	9	2	7	1	6	0	5	5	1	5	0	1	1	4	4	3	5	3	2	9	10	3
Number of visit (2)	2	2	2	2	2	2	2	2	2	2	2	2	2	2	2	2	2	2	2	2	2	2	2	2
Reason of visit (2)	0	0	0	1	0	0	0	0	1	0	0	1	0	1	0	0	0	1	0	1	0	0	0	0
Attitude(2)	0	0	1	1	1	0	0	0	1	1	0	2	0	0	0	0	0	0	1	0	0	0	0	0
Appetite(2)	0	1	0	1	1	0	0	1	1	0	0	0	0	1	0	1	0	0	1	0	1	0	2	0
Abdominal Pain(2)	1	0	0	1	0	0	0	0	1	0	0	0	1	0	0	0	0	0	0	1	0	0	0	0
Vomiting(2)	0	0	0	2	1	0	0	0	2	0	0	0	0	0	0	1	0	1	0	0	0	1	0	0
Weight loss(2)	0	0	0	0	0	0	0	1	2	0	0	0	1	0	1	0	0	1	1	2	0	0	0	0
Fecal frequency(2)	0	0	0	0	0	0	0	0	0	0	0	0	0	0	0	0	0	0	0	0	0	0	0	0
Fecal consistency(2)	0	0	1	0	0	0	0	0	0	0	0	0	0	0	0	0	0	0	0	0	0	0	2	0
Lipase(2)	282	204.7	436.6	1398.4	125	346.5	118.5	275.5	273.6	85.7	356.8	824.5	230.3	175.2	235.6	977.1	230.1	244	193.7	403.6	542	1638.5	923.1	230.3
CPanAI Score(2)	1	1	2	5	3	0	0	2	7	1	0	2	2	1	1	2	0	2	3	3	1	1	4	0
Number of visit (3)	3		3	3		3	3	3	3	3	3	3	3	3	3	3		3	3	3	3	3	3	3
Reason of visit (3)	0		0	1		0	0	0	1	1	1	0	0	0	0	0		1	0	1	1	1	0	0
Attitude(3)	0		0	1		0	0	0	1	1	0	1	0	0	0	0		0	1	1	0	1	0	0
Appetite(3)	0		0	1		0	0	1	1	3	3	1	1	0	0	1		0	0	1	3	3	2	0
Abdominal Pain(3)	0		0	0		0	0	1	0	0	1	1	0	0	0	0		0	1	0	0	1	0	0
Vomiting(3)	0		0	2		0	0	0	0	0	0	0	0	0	0	1		0	0	1	0	1	0	0
Weight loss(3)	0		0	2		0	0	0	0	2	0	2	0	0	1	1		0	0	0	1	1	0	1
Fecal frequency(3)	0		0	0		0	0	0	0	0	0	0	0	0	0	0		0	0	1	0	1	0	0
Fecal consistency(3)	0		0	0		0	0	0	0	0	0	1	0	0	0	0		0	0	1	0	1	2	0
Lipase(3)	444.1		130.2	4244.9		59.3	127.2	401.4	1827.3	62.9	2047	725.1	361.9	112.9	238.7	563		1352.1	51.2	506.3	1124.1	167.6	709.6	414.2
CPanAI Score(3)	0		0	6		0	0	2	2	6	4	6	1	0	1	3		0	2	5	4	9	4	1
Number of visit (4)	4		4	4		4	4	4	4	4	4	4			4	4		4	4		4	4	4	4
Reason of visit (4)	1		1	1		0	0	0	0	0	0	1			0	0		0	1		0	1	1	0
Attitude(4)	0		0	0		1	0	0	0	1	0	1			0	0		1	2		1	2	1	0
Appetite(4)	0		1	1		0	0	1	1	0	0	0			0	1		0	2		1	1	3	0
Abdominal Pain(4)	1		1	0		0	0	0	1	0	0	1			0	0		0	1		0	1	0	0
Vomiting(4)	0		0	0		0	0	0	0	0	0	0			0	0		0	0		0	2	0	0
Weight loss(4)	1		0	0		0	1	1	2	0	0	1			0	0		2	0		0	1	0	1
Fecal frequency(4)	0		0	2		0	0	0	0	0	0	0			0	0		0	0		0	3	0	0
Fecal consistency(4)	2		0	3		0	0	0	0	0	0	0			0	0		0	0		0	3	0	0
Lipase(4)	526.1		195.3	200.1		49.3	112.2	383.9	444.6	87.4	196.3	2485.7			371.4	225.6		492.1	73.3		547.3	638.7	388.6	410.2
CPanAI Score(4)	4		2	6		1	1	2	4	1	0	3			0	1		3	5		2	13	4	1
Number of visit (5)	5		5	5		5	5	5		5	5	5				5			5		5			5
Reason of visit (5)	0		0	1		0	1	0		1	0	0				1			0		0			0
Attitude(5)	0		0	2		0	0	0		1	0	1				1			0		0			0
Appetite(5)	0		0	0		0	1	0		0	0	0				0			0		1			0
Abdominal Pain(5)	0		0	0		0	1	0		0	0	0				0			0		0			0
Vomiting(5)	1		0	0		0	0	0		2	0	0				0			0		0			0
Weight loss(5)	0		1	1		0	0	2		3	0	0				2			0		0			1
Fecal frequency(5)	0		0	0		0	0	0		0	0	0				0			0		0			0
Fecal consistency(5)	1		1	0		1	2	0		1	0	0				0			0		0			0
Lipase(5)	735.4		221.6	647.3		53.6	965.7	175.2		91	180	3746.7				3265.1			76		976.6			398.9
CPanAI Score(5)	2		2	3		1	4	2		7	0	1				3			0		1			1
Number of visit (6)	6		6	6		6	6	6			6	6									6			6
Reason of visit (6)	0		0	0		0	0	0			0	1									0			0
Attitude(6)	0		0	1		0	0	0			0	0									0			0
Appetite(6)	0		0	0		1	0	0			0	1									1			0
Abdominal Pain(6)	0		0	0		0	0	0			0	1									0			0
Vomiting(6)	0		0	0		0	0	0			0	0									0			1
Weight loss(6)	0		0	0		1	0	1			0	1									1			2
Fecal frequency(6)	0		0	0		0	0	0			0	0									0			0
Fecal consistency(6)	1		0	0		0	0	0			0	0									0			0
Lipase(6)	657		246.9	1032.7		65.3	119.5	214.9			413.2	2410									569.1			279.7
CPanAI Score(6)	1		0	1		2	0	1			0	3									2			3
Number of visit (7)	7		7	7				7			7										7			7
Reason of visit (7)	0		0	0				0			0										1			1
Attitude(7)	0		0	0				0			0										1			2
Appetite(7)	0		0	0				0			0										3			3
Abdominal Pain(7)	0		1	0				0			0										0			0
Vomiting(7)	0		1	0				0			0										0			2
Weight loss(7)	1		0	1				0			0										0			1
Fecal frequency(7)	0		0	0				0			0										0			0
Fecal consistency(7)	0		0	0				0			0										0			0
Lipase(7)	588.9		264.3	427.5				702.8			512.7										2523.2			542.8
CPanAI Score(7)	1		2	1				0			0										4			8
Number of visit (8)	8		8	8				8			8										8			8
Reason of visit (8)	0		0	1				0			0										0			0
Attitude(8)	0		0	0				1			0										0			1
Appetite(8)	0		1	0				0			0										1			3
Abdominal Pain(8)	0		0	0				1			0										0			0
Vomiting(8)	0		0	1				0			0										0			0
Weight loss(8)	0		1	3				1			1										3			1
Fecal frequency(8)	0		0	0				0			0										0			0
Fecal consistency(8)	1		0	0				0			0										0			0
Lipase(8)	590		247.2	464.9				216.3			493.3										1382			240.6
CPanAI Score(8)	1		2	4				3			1										4			5
Number of visit (9)	9			9				9			9
Reason of visit (9)	0			1				0			0
Attitude(9)	0			1				0			0
Appetite(9)	0			2				1			0
Abdominal Pain(9)	0			0				0			0
Vomiting(9)	0			1				0			0
Weight loss(9)	1			2				1			1
Fecal frequency(9)	0			0				0			0
Fecal consistency(9)	0			0				0			0
Lipase(9)	1463.7			428.8				418.3			488.9
CPanAI Score(9)	1			6				2			1
Number of visit (10)	10							10			10
Reason of visit (10)	0							0			0
Attitude(10)	0							0			0
Appetite(10)	0							0			0
Abdominal Pain(10)	0							0			0
Vomiting(10)	0							0			0
Weight loss(10)	0							0			1
Fecal frequency(10)	0							0			0
Fecal consistency(10)	0							0			0
Lipase(10)	459.1							405.3			719.8
CPanAI Score(10)	0							0			1
Number of visit (11)	11							11			11
Reason of visit (11)	0							1			1
Attitude(11)	0							1			1
Appetite(11)	0							0			1
Abdominal Pain(11)	0							1			0
Vomiting(11)	0							3			2
Weight loss(11)	1							0			2
Fecal frequency(11)	0							0			0
Fecal consistency(11)	1							0			2
Lipase(11)	1171							154.8			576.4
CPanAI Score (11)	2							5			8
